# Supplementary material for: Comparative Genomics Analyses Reveal the Differences between B. longum subsp. infantis and B. longum subsp. longum in Carbohydrate Utilisation, CRISPR-Cas Systems and Bacteriocin Operons
Source: Microorganisms. 2021 Aug 11;9(8):1713. doi: 10.3390/microorganisms9081713 (PMC8399906; doi:10.3390/microorganisms9081713)
Supplement: Supplementary file 1 [file microorganisms-09-01713-s001.zip › Supplementary material.xlsx]

## Sheet: Table S1
Table S1. The information of B. longum subsp. suis
Strains	Genome size (Mbp)	GC (%)	CDS number	Accession number
AGR2137	2.27038	59.9	1760	SAMN02441228
APC1461	2.41899	60	1880	SAMN07958347
BSM11-5	2.60288	59.9	2024	SAMN05578880
BXY01	2.4806	59.8	1917	SAMN02843216
CMCC P0001	2.42435	59.7	1876	SAMN02470970
JDM301	2.47784	59.8	1911	SAMN02603181
Su859	2.39298	60	1846	SAMN04489749
DSM 20211	2.38997	60	1909	SAMN02442020
LMG 21814	2.33583	60	1812	SAMN02673438
UMA026	2.39256	60.1	1892	SAMN08102330

## Sheet: Table S2
Table S2. Average nucleotide identity (ANI) values of B. longum
Strains	379	RG23	AGR2137	JSWX23M3	AH1206	FJSYZ1M3	CCFM685	157F	CCFM752	JSSZ7M7	SDZC2M4	CMCCP0001	AF05-2	M203F0227	IN-07	HeNJZ8M1	BI-G201	FSCREG2M33	FHuBZX17M2	JSWX6M2	EK3	Su859	MC-42	FZXDX6M32	FHuNCS6M8	1888B	FZJJH13M4	LH665	Bifido_04	CCFM762	BAMA-B05	JSWX3M1	IN-F29	LH23	NCTC13219	HUB3617	FJND2M2	LMG21814	GX17A9	CCFM686	APC1480	M2CF0114	UMB0788	C6A3	M120R013	35B	FGXBM14M6	C1A13	6
379	1	0.987078	0.964419	0.950107	0.988804	0.951512	0.98751	0.987517	0.985254	0.9523	0.952633	0.966305	0.98641	0.952542	0.955954	0.951366	0.950055	0.987617	0.988261	0.952575	0.949982	0.963871	0.990401	0.987465	0.949537	0.955243	0.953098	0.952221	0.955523	0.985768	0.987627	0.951239	0.950807	0.952775	0.948879	0.985675	0.952181	0.963922	0.986634	0.98794	0.986714	0.968901	0.985825	0.987019	0.987441	0.986642	0.987489	0.985567	0.948538
RG23	0.985867	1	0.962397	0.949238	0.987815	0.949445	0.987763	0.985835	0.983011	0.951203	0.951133	0.963729	0.987226	0.951964	0.955133	0.949241	0.949217	0.98951	0.987732	0.952405	0.949211	0.961884	0.987955	0.988274	0.948802	0.953189	0.950231	0.949187	0.951255	0.986828	0.98674	0.948195	0.949235	0.950153	0.949524	0.985683	0.95083	0.961852	0.987643	0.987347	0.986705	0.968129	0.986904	0.987481	0.989685	0.985551	0.988749	0.985759	0.949477
AGR2137	0.963122	0.961128	1	0.956605	0.963624	0.956818	0.962762	0.965055	0.964822	0.956682	0.957266	0.978134	0.961975	0.957773	0.957072	0.956844	0.956597	0.96148	0.961318	0.958801	0.956445	0.983674	0.960588	0.962149	0.956341	0.957784	0.957275	0.957234	0.957437	0.959627	0.961798	0.956853	0.95735	0.957222	0.956459	0.962981	0.957191	0.98379	0.962699	0.961401	0.963923	0.956409	0.962522	0.962217	0.959784	0.962248	0.960896	0.962064	0.956149
JSWX23M3	0.949802	0.949425	0.956377	1	0.952257	0.97978	0.950784	0.950321	0.950149	0.978853	0.979345	0.958657	0.950343	0.978949	0.978119	0.979993	0.999645	0.949786	0.948173	0.979466	0.999663	0.955653	0.94851	0.94873	0.998928	0.979905	0.979944	0.981658	0.979479	0.948934	0.949424	0.979176	0.980863	0.980282	0.982878	0.950173	0.979925	0.955923	0.950624	0.95075	0.952282	0.947774	0.949984	0.950724	0.948908	0.950162	0.950392	0.949569	0.982909
AH1206	0.988146	0.988565	0.965206	0.950801	1	0.953664	0.986911	0.987747	0.985069	0.952833	0.953579	0.966546	0.986271	0.954196	0.960052	0.954376	0.950803	0.988437	0.988114	0.953925	0.95077	0.964731	0.989518	0.988501	0.950422	0.956847	0.954641	0.951932	0.956882	0.985308	0.987669	0.953873	0.954987	0.954434	0.951501	0.986068	0.953238	0.964815	0.988172	0.987723	0.987805	0.968873	0.98685	0.988196	0.987467	0.986897	0.987124	0.985583	0.950282
FJSYZ1M3	0.950719	0.948033	0.95687	0.979111	0.95167	1	0.951795	0.951257	0.950979	0.984136	0.985078	0.961672	0.950502	0.985482	0.978688	0.985474	0.979095	0.951285	0.951339	0.986628	0.979322	0.956358	0.950933	0.9501	0.978915	0.981855	0.98636	0.980735	0.978068	0.94793	0.95023	0.984857	0.979488	0.977841	0.979657	0.952753	0.985074	0.956614	0.952118	0.951682	0.95251	0.949299	0.953012	0.95264	0.949464	0.952105	0.951174	0.950958	0.980009
CCFM685	0.988	0.988138	0.964257	0.950716	0.986791	0.952856	1	0.986555	0.984836	0.952515	0.95245	0.966016	0.987171	0.953215	0.958328	0.952328	0.950761	0.98786	0.987461	0.952091	0.950688	0.963069	0.98756	0.989376	0.950603	0.955796	0.953233	0.952039	0.955724	0.9882	0.987834	0.951762	0.953041	0.952166	0.951266	0.986508	0.9522	0.963332	0.988221	0.988135	0.988297	0.971123	0.986486	0.987545	0.988937	0.986542	0.987719	0.986791	0.950649
157F	0.986947	0.986673	0.965886	0.950009	0.987448	0.953454	0.986383	1	0.9829	0.954112	0.952001	0.967619	0.986951	0.953759	0.958349	0.953892	0.950112	0.98751	0.984091	0.954199	0.949988	0.965071	0.98708	0.986558	0.949451	0.956317	0.953836	0.952859	0.955866	0.983497	0.986678	0.952125	0.952435	0.954071	0.951067	0.985504	0.953764	0.965156	0.986625	0.985503	0.986812	0.968678	0.987553	0.985743	0.986533	0.985897	0.98573	0.985467	0.949456
CCFM752	0.985444	0.984417	0.966073	0.950329	0.98567	0.952917	0.985298	0.984911	1	0.954154	0.953751	0.972094	0.984829	0.953498	0.959872	0.953599	0.950429	0.985222	0.985448	0.954306	0.95035	0.965756	0.985567	0.984498	0.950433	0.955459	0.953939	0.953394	0.954302	0.985691	0.98501	0.953678	0.952876	0.954085	0.95148	0.983938	0.953527	0.965742	0.984564	0.984021	0.985908	0.96737	0.984226	0.986353	0.984588	0.984086	0.985378	0.985537	0.951428
JSSZ7M7	0.9506	0.947981	0.956142	0.977073	0.950656	0.982883	0.951495	0.951268	0.95094	1	0.981375	0.959755	0.952377	0.982864	0.979736	0.983289	0.97711	0.950673	0.950007	0.982781	0.976972	0.957562	0.950901	0.950255	0.976375	0.982281	0.981483	0.977197	0.975366	0.949647	0.952282	0.984419	0.978854	0.977814	0.977652	0.95075	0.983545	0.957645	0.951848	0.950236	0.952985	0.948623	0.952543	0.95139	0.950011	0.951817	0.951488	0.95056	0.978025
SDZC2M4	0.952905	0.95191	0.956737	0.978141	0.954221	0.984591	0.952799	0.952197	0.953411	0.982691	1	0.960491	0.952351	0.983998	0.979732	0.983342	0.977944	0.9535	0.952664	0.983415	0.97805	0.956457	0.952808	0.952097	0.978023	0.983521	0.984819	0.978729	0.975692	0.95117	0.952524	0.985037	0.978898	0.97774	0.978091	0.953103	0.985582	0.957015	0.953805	0.952103	0.953767	0.94909	0.95385	0.954914	0.951963	0.953728	0.952718	0.951973	0.978212
CMCCP0001	0.965858	0.963794	0.978217	0.95803	0.966352	0.961246	0.965485	0.967177	0.971504	0.960658	0.960886	1	0.965911	0.9631	0.962364	0.960862	0.958041	0.965334	0.964674	0.962264	0.958031	0.979281	0.965066	0.96601	0.957383	0.96156	0.961232	0.961045	0.961141	0.964358	0.965741	0.960825	0.960398	0.960166	0.960378	0.966414	0.962163	0.979465	0.96487	0.965529	0.968078	0.959576	0.965105	0.964197	0.963654	0.965616	0.96463	0.965115	0.960149
AF05-2	0.985761	0.987535	0.963174	0.95057	0.986186	0.951856	0.98677	0.986478	0.98364	0.955089	0.953382	0.966282	1	0.954599	0.958842	0.953727	0.950582	0.987021	0.986232	0.953698	0.950577	0.964208	0.988559	0.988034	0.950306	0.956717	0.952922	0.951902	0.95525	0.986058	0.988643	0.951787	0.953173	0.955164	0.95068	0.985031	0.95233	0.964559	0.988149	0.988216	0.98461	0.968305	0.986424	0.987595	0.988429	0.985888	0.987558	0.985131	0.950346
M203F0227	0.952574	0.952237	0.958103	0.978295	0.952828	0.984036	0.952466	0.951682	0.952762	0.984268	0.982591	0.963021	0.953814	1	0.980157	0.984372	0.978239	0.952218	0.950375	0.984098	0.978047	0.956063	0.951432	0.95325	0.978315	0.982595	0.983734	0.979736	0.976277	0.950173	0.950721	0.983931	0.979862	0.977092	0.978847	0.950812	0.984402	0.955996	0.953025	0.952518	0.955559	0.950935	0.952148	0.953579	0.951719	0.95316	0.951272	0.951831	0.978954
IN-07	0.956232	0.954667	0.956453	0.97651	0.958414	0.978371	0.958965	0.958643	0.956557	0.980684	0.978911	0.960853	0.95798	0.979481	1	0.978985	0.976567	0.957729	0.957391	0.979825	0.976561	0.956073	0.958763	0.958253	0.976294	0.981264	0.979462	0.976976	0.975691	0.954726	0.958381	0.979565	0.974922	0.976559	0.975706	0.95805	0.979576	0.956652	0.959323	0.958956	0.958533	0.951585	0.956329	0.958463	0.958133	0.959322	0.959149	0.956568	0.976006
HeNJZ8M1	0.949465	0.948833	0.956456	0.978951	0.953276	0.984563	0.952461	0.951285	0.951279	0.983352	0.983678	0.960197	0.951814	0.984038	0.97862	1	0.978787	0.952053	0.951651	0.983706	0.978948	0.955927	0.950922	0.951297	0.978711	0.983149	0.982886	0.979509	0.977239	0.949116	0.951251	0.983051	0.978866	0.978309	0.978739	0.952873	0.984306	0.956242	0.952083	0.951033	0.95369	0.948983	0.952296	0.952137	0.95096	0.953281	0.95189	0.951554	0.978744
BI-G201	0.950055	0.949512	0.956293	0.999765	0.952347	0.979684	0.951096	0.950613	0.949854	0.978313	0.978742	0.95899	0.950685	0.978866	0.977374	0.980175	1	0.949703	0.949063	0.979233	0.999663	0.955703	0.948658	0.948854	0.998798	0.979513	0.979226	0.981585	0.979187	0.949166	0.949375	0.979076	0.98115	0.980382	0.982791	0.950398	0.979173	0.95592	0.950607	0.950134	0.9518	0.948485	0.949685	0.95099	0.948992	0.949683	0.950604	0.949462	0.982543
FSCREG2M33	0.987661	0.989737	0.963967	0.949573	0.988246	0.952631	0.988431	0.987925	0.985473	0.952742	0.953295	0.965848	0.98741	0.951757	0.958031	0.953397	0.949575	1	0.989417	0.952075	0.949555	0.963165	0.989921	0.988048	0.949194	0.956631	0.953541	0.950958	0.954696	0.988775	0.989111	0.952656	0.952583	0.952544	0.950801	0.985703	0.951118	0.96316	0.987505	0.987765	0.987729	0.969798	0.986433	0.98778	0.990078	0.986433	0.988734	0.98622	0.950549
FHuBZX17M2	0.98878	0.988124	0.963254	0.948238	0.988264	0.95245	0.988006	0.985189	0.985615	0.952964	0.952622	0.964334	0.987078	0.950661	0.95874	0.953109	0.948261	0.988529	1	0.952387	0.948193	0.9627	0.989695	0.987646	0.948075	0.955791	0.953157	0.951473	0.954621	0.986834	0.988946	0.951906	0.952127	0.951475	0.949644	0.98642	0.951252	0.962855	0.985794	0.985914	0.987887	0.969095	0.986322	0.989421	0.988332	0.985465	0.988781	0.987168	0.949337
JSWX6M2	0.952556	0.951822	0.95753	0.977372	0.953565	0.985392	0.95148	0.953957	0.952496	0.982113	0.982317	0.960942	0.95232	0.984002	0.978915	0.984004	0.977471	0.950724	0.95118	1	0.9774	0.956946	0.951022	0.950314	0.977274	0.982581	0.983702	0.979286	0.977029	0.949979	0.950204	0.984182	0.979144	0.978565	0.978652	0.955165	0.984382	0.957187	0.953276	0.952402	0.952795	0.948956	0.953049	0.953909	0.950596	0.953034	0.952294	0.951942	0.97919
EK3	0.948806	0.947497	0.955217	0.999485	0.950116	0.978466	0.949687	0.949684	0.949232	0.978015	0.978569	0.95819	0.949364	0.978014	0.976961	0.979211	0.999684	0.948407	0.947794	0.978404	1	0.95462	0.947376	0.947387	0.998841	0.978637	0.979072	0.981429	0.978118	0.947096	0.947901	0.978947	0.980157	0.979714	0.982169	0.949193	0.979227	0.955026	0.948989	0.949908	0.951121	0.94677	0.948818	0.949209	0.947146	0.948771	0.948723	0.948141	0.982128
Su859	0.964671	0.961902	0.984438	0.956601	0.964702	0.957857	0.963332	0.96489	0.964794	0.958245	0.958219	0.97893	0.963847	0.957831	0.957334	0.95831	0.956604	0.962132	0.961965	0.958168	0.956544	1	0.963466	0.962976	0.956441	0.957529	0.95826	0.957126	0.956818	0.960368	0.961951	0.955888	0.95732	0.956618	0.956421	0.962753	0.956993	0.999782	0.962824	0.961878	0.963412	0.959358	0.963542	0.962338	0.960314	0.963383	0.961561	0.96315	0.956711
MC-42	0.989749	0.988624	0.960236	0.947662	0.989189	0.951865	0.987407	0.986419	0.984566	0.952647	0.951165	0.964785	0.988833	0.952554	0.958027	0.952022	0.947509	0.989799	0.988503	0.951582	0.947558	0.963514	1	0.988207	0.947273	0.956022	0.95252	0.951951	0.953601	0.988256	0.98865	0.950241	0.951821	0.952662	0.951633	0.984664	0.950384	0.96361	0.988468	0.988365	0.988227	0.965386	0.987309	0.988364	0.986626	0.987607	0.989686	0.985756	0.950141
FZXDX6M32	0.987002	0.988674	0.963002	0.948624	0.988079	0.950484	0.988872	0.986359	0.983252	0.952402	0.952387	0.965504	0.987975	0.95356	0.958562	0.951853	0.948729	0.986734	0.987903	0.951403	0.948659	0.962982	0.987921	1	0.948398	0.955304	0.951665	0.95148	0.954599	0.987443	0.987865	0.951807	0.952062	0.953581	0.951613	0.986518	0.951525	0.963146	0.985984	0.986815	0.987653	0.968296	0.986589	0.987363	0.98898	0.986529	0.986577	0.986564	0.951122
FHuNCS6M8	0.950162	0.949109	0.956371	0.999268	0.952272	0.979789	0.950757	0.95073	0.950609	0.977903	0.97869	0.959043	0.950163	0.978177	0.976814	0.979499	0.999333	0.949931	0.948149	0.97898	0.999193	0.955274	0.949285	0.94928	1	0.978875	0.979368	0.981492	0.979318	0.948868	0.949263	0.978773	0.980513	0.980049	0.982138	0.950161	0.979531	0.955344	0.950965	0.950724	0.952207	0.949347	0.949997	0.950711	0.94935	0.950264	0.94986	0.94926	0.981961
1888B	0.95549	0.95269	0.958395	0.979033	0.956524	0.982052	0.955671	0.955219	0.954333	0.982637	0.983047	0.961378	0.95543	0.981656	0.980498	0.983503	0.978889	0.955721	0.955188	0.983386	0.978845	0.956242	0.956191	0.95536	0.9788	1	0.983278	0.979049	0.976917	0.954683	0.953706	0.982676	0.978354	0.976953	0.97827	0.956051	0.98385	0.956462	0.956255	0.95508	0.956806	0.951319	0.955294	0.95638	0.955769	0.956212	0.956665	0.953532	0.978511
FZJJH13M4	0.950657	0.94963	0.956014	0.978836	0.952622	0.985904	0.952187	0.951631	0.95074	0.982174	0.984427	0.961046	0.951287	0.984551	0.979561	0.983638	0.978968	0.951513	0.951399	0.985713	0.978937	0.955348	0.95129	0.949042	0.978791	0.983216	1	0.979943	0.976436	0.95009	0.950536	0.984628	0.979384	0.977734	0.978767	0.953128	0.986167	0.955562	0.952362	0.951015	0.952682	0.948152	0.951922	0.95348	0.950279	0.952895	0.95336	0.950913	0.97892
LH665	0.952295	0.949137	0.956658	0.981325	0.951861	0.980301	0.952141	0.951262	0.952373	0.97903	0.97859	0.960603	0.951333	0.979736	0.978047	0.980679	0.981301	0.951187	0.950218	0.980117	0.981432	0.956036	0.951876	0.950394	0.980948	0.97942	0.979321	1	0.981454	0.950324	0.950999	0.980744	0.982108	0.984585	0.982439	0.951542	0.980065	0.956698	0.950687	0.951501	0.953703	0.950345	0.952145	0.951743	0.951668	0.952017	0.951781	0.952163	0.982169
Bifido_04	0.953882	0.94987	0.956618	0.978578	0.955026	0.977047	0.95391	0.952981	0.952019	0.9759	0.975778	0.959523	0.952547	0.977359	0.975266	0.97733	0.978535	0.952863	0.953036	0.977837	0.978451	0.954231	0.95179	0.953021	0.978438	0.976416	0.976329	0.981377	1	0.950911	0.951787	0.976636	0.980302	0.979639	0.979214	0.953821	0.977808	0.954749	0.953576	0.951342	0.955247	0.950528	0.953957	0.95356	0.952385	0.955165	0.953247	0.951376	0.979568
CCFM762	0.985621	0.984515	0.960922	0.948425	0.985111	0.946778	0.987094	0.984293	0.984731	0.95095	0.949691	0.963794	0.986537	0.95046	0.953268	0.950126	0.948347	0.987883	0.985867	0.949925	0.948349	0.960459	0.987797	0.986865	0.948499	0.951489	0.950339	0.948915	0.951848	1	0.987195	0.947751	0.94579	0.947503	0.949792	0.985113	0.949965	0.960815	0.98716	0.986919	0.986158	0.968354	0.985998	0.985755	0.988412	0.984863	0.987987	0.986406	0.949626
BAMA-B05	0.988347	0.98771	0.963561	0.950459	0.98765	0.952412	0.988495	0.988143	0.984518	0.954951	0.953446	0.966364	0.98944	0.952388	0.961376	0.95298	0.950424	0.989133	0.989107	0.952788	0.950443	0.963279	0.989224	0.988291	0.950317	0.956365	0.953557	0.952742	0.95514	0.988503	1	0.952674	0.951731	0.953748	0.950454	0.986383	0.952709	0.963448	0.989102	0.989545	0.988654	0.96793	0.988365	0.988814	0.988196	0.986163	0.988274	0.98762	0.950645
JSWX3M1	0.949388	0.946431	0.956026	0.977401	0.951349	0.983457	0.95097	0.949553	0.95117	0.984636	0.983784	0.959839	0.949774	0.984325	0.978773	0.983268	0.977387	0.950416	0.948994	0.984243	0.97754	0.954974	0.949374	0.949507	0.977289	0.981069	0.984752	0.979926	0.977187	0.948122	0.950139	1	0.97774	0.976882	0.979676	0.949265	0.984474	0.955072	0.950027	0.950462	0.952224	0.948821	0.949986	0.949479	0.948812	0.949677	0.950547	0.950832	0.979563
IN-F29	0.949839	0.948445	0.95623	0.979251	0.95488	0.978652	0.951773	0.952336	0.950475	0.977591	0.97766	0.958731	0.952281	0.979489	0.97562	0.978501	0.979327	0.952163	0.951004	0.979332	0.979028	0.955903	0.950698	0.951244	0.979106	0.978604	0.978657	0.981468	0.979807	0.947099	0.950339	0.976948	1	0.980493	0.97985	0.952401	0.979691	0.956381	0.953401	0.950602	0.953196	0.949985	0.95379	0.953199	0.950866	0.95315	0.952512	0.950594	0.980351
LH23	0.952068	0.95078	0.957231	0.98034	0.954144	0.978487	0.952329	0.953078	0.952218	0.978368	0.977275	0.960117	0.954519	0.976703	0.977459	0.979002	0.980525	0.950408	0.951208	0.978824	0.980419	0.955019	0.95216	0.951955	0.980392	0.978095	0.976902	0.984391	0.979367	0.952073	0.952143	0.977138	0.980796	1	0.979511	0.952299	0.980254	0.955257	0.952975	0.953605	0.955629	0.949785	0.953923	0.952846	0.951463	0.954489	0.951395	0.952262	0.979776
NCTC13219	0.948919	0.949485	0.957004	0.981898	0.951026	0.979355	0.951223	0.95113	0.949601	0.97897	0.978772	0.959829	0.949567	0.979639	0.975991	0.978989	0.98184	0.950892	0.949243	0.979863	0.981675	0.955964	0.950992	0.95156	0.98145	0.978722	0.978999	0.981489	0.979496	0.948812	0.949318	0.979803	0.980607	0.980142	1	0.949785	0.980119	0.956199	0.950658	0.949739	0.951144	0.947899	0.949577	0.950034	0.949287	0.951805	0.949028	0.949873	0.999869
HUB3617	0.985221	0.98591	0.963046	0.950915	0.98522	0.954716	0.986839	0.984757	0.983494	0.95344	0.954658	0.966662	0.985095	0.952623	0.959247	0.954872	0.950877	0.984788	0.98605	0.956071	0.950895	0.961936	0.984967	0.986169	0.950593	0.95666	0.955939	0.952821	0.955949	0.985117	0.985261	0.952392	0.953707	0.953688	0.950142	1	0.95379	0.961997	0.986386	0.98661	0.986423	0.967483	0.982956	0.986115	0.984601	0.984335	0.98528	0.98523	0.949818
FJND2M2	0.951342	0.949336	0.955927	0.978349	0.952007	0.984633	0.951465	0.952191	0.951202	0.983919	0.984852	0.961222	0.951187	0.985353	0.980285	0.985408	0.978273	0.950835	0.949354	0.985957	0.978279	0.955976	0.950046	0.950778	0.978418	0.983949	0.98577	0.979651	0.978601	0.94956	0.951297	0.984556	0.979973	0.97959	0.979693	0.95118	1	0.956037	0.951482	0.951402	0.954294	0.94869	0.951756	0.952228	0.949594	0.952071	0.951438	0.949774	0.980002
LMG21814	0.964374	0.961896	0.985038	0.95463	0.964594	0.955777	0.963226	0.965186	0.964403	0.95708	0.956988	0.978038	0.964137	0.955991	0.956021	0.956536	0.954759	0.962403	0.962478	0.957173	0.954455	0.99992	0.963073	0.963174	0.954383	0.956731	0.956327	0.95552	0.954992	0.960574	0.961963	0.954635	0.954918	0.954849	0.953882	0.962648	0.955429	1	0.96266	0.962498	0.96341	0.958798	0.963684	0.962621	0.960531	0.963455	0.961736	0.963115	0.954536
GX17A9	0.985535	0.987017	0.962766	0.949277	0.98534	0.95104	0.987533	0.985463	0.983414	0.952423	0.952108	0.964308	0.98647	0.951678	0.958574	0.951496	0.949315	0.986228	0.984777	0.951979	0.949313	0.96243	0.987425	0.984803	0.949213	0.955223	0.952515	0.949837	0.952732	0.986752	0.988399	0.950773	0.952018	0.95113	0.949778	0.985234	0.951667	0.962415	1	0.986526	0.986011	0.967067	0.984794	0.985752	0.986872	0.983321	0.986879	0.986145	0.949063
CCFM686	0.987919	0.987274	0.962355	0.949735	0.987314	0.95192	0.988249	0.985033	0.983776	0.95266	0.952229	0.965223	0.988166	0.953571	0.960584	0.952348	0.949762	0.987524	0.986722	0.953359	0.94971	0.96164	0.988753	0.987004	0.949337	0.956712	0.952909	0.952012	0.954157	0.98788	0.988884	0.9523	0.951664	0.954617	0.949697	0.986442	0.952755	0.961709	0.987185	1	0.988205	0.967922	0.986627	0.988894	0.988093	0.985173	0.988932	0.987823	0.949549
APC1480	0.985771	0.986839	0.964015	0.951546	0.98774	0.953554	0.987272	0.986724	0.984276	0.954058	0.954017	0.967941	0.984058	0.955646	0.95994	0.954407	0.951565	0.987324	0.986862	0.954058	0.951489	0.961932	0.987757	0.987067	0.951237	0.956565	0.954691	0.953909	0.956931	0.985664	0.987636	0.954441	0.95391	0.956188	0.950676	0.985586	0.953863	0.962087	0.986586	0.988082	1	0.967727	0.984949	0.986757	0.986631	0.986543	0.985464	0.984396	0.95062
M2CF0114	0.97054	0.969635	0.954565	0.945504	0.9697	0.951311	0.970492	0.969552	0.967701	0.951624	0.950564	0.961039	0.969121	0.951479	0.952088	0.951254	0.945455	0.970274	0.969596	0.950822	0.945497	0.959713	0.964524	0.969827	0.946861	0.953167	0.950654	0.951788	0.952627	0.969622	0.96902	0.951373	0.952517	0.952672	0.949604	0.968774	0.946015	0.959779	0.969703	0.969408	0.968952	1	0.968466	0.970121	0.968662	0.96961	0.969568	0.969307	0.950435
UMB0788	0.984798	0.986535	0.963213	0.94942	0.985798	0.951724	0.986259	0.986514	0.982589	0.95369	0.952783	0.964835	0.986007	0.952021	0.958581	0.95203	0.949387	0.985316	0.984922	0.953359	0.949398	0.962531	0.986948	0.985373	0.949237	0.955295	0.952696	0.951856	0.954515	0.985526	0.988203	0.951897	0.953448	0.953656	0.949148	0.982567	0.951473	0.962657	0.985433	0.987014	0.985257	0.966777	1	0.985319	0.986334	0.98515	0.983692	0.984921	0.949193
C6A3	0.98778	0.987448	0.963077	0.950675	0.98862	0.953112	0.987207	0.98668	0.985849	0.953404	0.954799	0.964554	0.987279	0.953879	0.959567	0.953196	0.950654	0.987028	0.988951	0.954968	0.950604	0.96281	0.988909	0.987393	0.950321	0.956252	0.954579	0.952388	0.954647	0.98605	0.988451	0.951903	0.954044	0.952931	0.951481	0.985884	0.952746	0.962938	0.987885	0.988396	0.9868	0.967798	0.986251	1	0.988381	0.985461	0.988368	0.987207	0.951035
M120R013	0.987791	0.990036	0.962146	0.948984	0.987759	0.950678	0.988607	0.986779	0.984863	0.952086	0.951009	0.9644	0.988685	0.951322	0.958366	0.950602	0.948991	0.990121	0.988431	0.950873	0.948961	0.961564	0.988827	0.988774	0.949041	0.954804	0.951419	0.950294	0.953429	0.988444	0.988434	0.95103	0.950921	0.952007	0.949262	0.98575	0.950657	0.961602	0.98761	0.988867	0.987516	0.968701	0.987507	0.989227	1	0.986025	0.989502	0.987628	0.949141
35B	0.986535	0.984544	0.962858	0.949182	0.98616	0.95215	0.985649	0.985313	0.983097	0.953355	0.952799	0.963989	0.984915	0.952403	0.959372	0.953028	0.949115	0.985968	0.984498	0.952808	0.949042	0.962614	0.987689	0.986175	0.948834	0.955943	0.95311	0.949915	0.955541	0.984348	0.985604	0.951579	0.952194	0.952447	0.949656	0.982991	0.951442	0.962665	0.984159	0.985576	0.986712	0.967586	0.984713	0.984771	0.985302	1	0.985292	0.984312	0.949431
FGXBM14M6	0.987437	0.988867	0.96176	0.949841	0.987198	0.952331	0.987207	0.986132	0.984762	0.952889	0.952307	0.964384	0.98766	0.95202	0.960105	0.952292	0.9498	0.988736	0.988713	0.952971	0.949834	0.961678	0.98944	0.986844	0.949529	0.956696	0.953774	0.951741	0.95479	0.988228	0.987372	0.951941	0.95265	0.952141	0.949867	0.985444	0.952423	0.961694	0.987603	0.988014	0.985967	0.968077	0.983955	0.988836	0.989506	0.985496	1	0.987556	0.95005
C1A13	0.986736	0.987103	0.964202	0.950732	0.986514	0.952741	0.987804	0.986909	0.985559	0.953994	0.952937	0.966643	0.9872	0.953327	0.959386	0.954406	0.950779	0.986674	0.987357	0.954674	0.950769	0.963483	0.987131	0.988062	0.950179	0.955221	0.953493	0.953023	0.953706	0.987584	0.987834	0.953634	0.952122	0.953673	0.951469	0.986713	0.952348	0.963571	0.987321	0.988947	0.986082	0.969849	0.98629	0.988317	0.988172	0.985812	0.988072	1	0.951055
6	0.948318	0.948031	0.955734	0.981294	0.949582	0.979846	0.950957	0.950561	0.948965	0.979089	0.977681	0.958626	0.949775	0.9795	0.97598	0.978806	0.981408	0.949995	0.948364	0.979523	0.981264	0.955342	0.949609	0.950307	0.980918	0.978219	0.97852	0.981655	0.978496	0.948456	0.948888	0.979279	0.98005	0.979327	0.999423	0.948459	0.979963	0.955897	0.950139	0.948826	0.950984	0.948756	0.950051	0.95051	0.948897	0.950754	0.948936	0.948701	1
17-1B	0.988811	0.987586	0.964217	0.949883	0.986969	0.951573	0.987385	0.98604	0.985003	0.952299	0.953057	0.965622	0.98642	0.951841	0.957894	0.951764	0.949829	0.988162	0.987124	0.953603	0.949715	0.963107	0.989838	0.987411	0.949834	0.955886	0.95297	0.950825	0.953385	0.986012	0.98883	0.95106	0.952954	0.952978	0.949785	0.984069	0.952168	0.963263	0.986824	0.987746	0.986938	0.967692	0.9863	0.987475	0.988157	0.986999	0.987195	0.985397	0.950157
FGZ23I1M2	0.953439	0.951372	0.957134	0.979616	0.953723	0.984818	0.953691	0.953444	0.953282	0.983772	0.985264	0.961963	0.953015	0.983304	0.980285	0.985003	0.979677	0.95364	0.952497	0.985227	0.97949	0.956713	0.953249	0.953097	0.97903	0.982791	0.984524	0.979091	0.975659	0.951499	0.952697	0.983785	0.979056	0.977861	0.978336	0.95582	0.984856	0.956994	0.953987	0.952966	0.953773	0.94868	0.95415	0.954891	0.952518	0.954244	0.953271	0.95293	0.978926
RG41	0.986788	0.987727	0.964597	0.950719	0.986542	0.95379	0.986629	0.98521	0.983838	0.952329	0.953521	0.966233	0.986389	0.953538	0.960378	0.954065	0.950709	0.987803	0.986092	0.9552	0.950683	0.962653	0.988076	0.985474	0.950133	0.956179	0.954401	0.951884	0.954699	0.985202	0.985939	0.952281	0.95466	0.952885	0.950536	0.984895	0.952994	0.962633	0.985945	0.986646	0.983993	0.969306	0.984679	0.98731	0.988792	0.983325	0.986934	0.986508	0.950505
105-A	0.988219	0.988895	0.961142	0.949033	0.988344	0.950908	0.987774	0.987803	0.982742	0.952987	0.951758	0.963904	0.988514	0.952878	0.958902	0.95182	0.949054	0.989353	0.988062	0.951968	0.949059	0.961604	0.989619	0.986603	0.948836	0.955659	0.951577	0.950773	0.952658	0.98707	0.988793	0.951857	0.951382	0.953626	0.94943	0.984525	0.951796	0.961732	0.986301	0.987734	0.98655	0.967487	0.987273	0.988267	0.988934	0.985858	0.987795	0.986648	0.948339
APC1461	0.964559	0.960308	0.988842	0.956448	0.964583	0.955337	0.963527	0.963405	0.963684	0.956763	0.956526	0.977015	0.962051	0.957215	0.95456	0.956511	0.956381	0.961425	0.959828	0.958337	0.956751	0.983447	0.961682	0.962635	0.956302	0.957127	0.956143	0.956218	0.957015	0.95839	0.960773	0.955929	0.956858	0.956125	0.955309	0.961897	0.956906	0.983463	0.962412	0.961581	0.963714	0.957887	0.961276	0.961974	0.961458	0.962122	0.960164	0.961643	0.956074
ATCC55813	0.984603	0.986421	0.962104	0.951547	0.985616	0.953342	0.985559	0.986262	0.983406	0.954561	0.953919	0.966325	0.990996	0.955184	0.95994	0.954694	0.951566	0.986979	0.98512	0.955418	0.951539	0.96482	0.987553	0.987083	0.951432	0.956085	0.954122	0.953063	0.955455	0.985028	0.988752	0.953241	0.954427	0.954958	0.952057	0.985324	0.954174	0.965009	0.987016	0.986631	0.986545	0.967354	0.987099	0.986543	0.986522	0.98539	0.987133	0.985505	0.951744
UBBI-01	0.950078	0.94956	0.956518	0.976464	0.951773	0.97853	0.949374	0.949009	0.951146	0.978158	0.977467	0.957328	0.950358	0.977635	0.976033	0.978536	0.976611	0.950322	0.947695	0.97983	0.976495	0.955214	0.948205	0.949791	0.976856	0.978319	0.977008	0.981107	0.978588	0.949689	0.950171	0.979207	0.983384	0.980523	0.978162	0.948842	0.978067	0.955533	0.950229	0.95026	0.952887	0.947377	0.950421	0.950657	0.949796	0.949283	0.950673	0.951307	0.978191
FHeJZ25M6	0.987074	0.988071	0.962636	0.948941	0.985106	0.951815	0.986978	0.985005	0.984823	0.953762	0.951808	0.964642	0.985345	0.951863	0.958627	0.953818	0.948921	0.98658	0.987501	0.953637	0.948902	0.960463	0.98892	0.986463	0.94866	0.955545	0.953257	0.951562	0.953904	0.98594	0.987477	0.952499	0.953388	0.952886	0.949357	0.984289	0.952238	0.960702	0.98756	0.987846	0.984745	0.968078	0.984191	0.987773	0.987954	0.984269	0.987257	0.985985	0.949081
BSM11-5	0.962905	0.958139	0.980366	0.956724	0.961956	0.956595	0.962895	0.963421	0.965139	0.958603	0.95779	0.982322	0.961907	0.959415	0.958606	0.957697	0.95659	0.961426	0.96158	0.959207	0.956704	0.979766	0.961103	0.961775	0.956149	0.958993	0.957042	0.959592	0.960017	0.95893	0.963745	0.957215	0.957994	0.958661	0.957815	0.961777	0.958973	0.979938	0.962298	0.960955	0.964881	0.958441	0.963692	0.960499	0.960991	0.963801	0.961156	0.9621	0.958139
BXY01	0.965868	0.962902	0.978374	0.958924	0.96602	0.96137	0.966413	0.966589	0.971188	0.961698	0.961385	0.999143	0.965361	0.963381	0.961382	0.961604	0.958913	0.964928	0.964076	0.962718	0.958892	0.978806	0.965937	0.96585	0.958428	0.962061	0.961346	0.961439	0.95957	0.963571	0.965083	0.961029	0.959634	0.961607	0.95955	0.966894	0.962192	0.978898	0.965203	0.964719	0.967666	0.959269	0.963903	0.964099	0.964883	0.965449	0.964351	0.965137	0.959602
FGZ19I1M3	0.953064	0.951584	0.957062	0.980048	0.954352	0.985226	0.953374	0.953597	0.953128	0.984068	0.985823	0.961642	0.952551	0.983555	0.980298	0.984863	0.979933	0.953628	0.952106	0.985377	0.979676	0.956625	0.953301	0.952417	0.97978	0.982862	0.98448	0.979386	0.975749	0.951629	0.952455	0.98397	0.979046	0.977909	0.978949	0.954997	0.985	0.956822	0.954083	0.952541	0.953867	0.9484	0.954165	0.95467	0.952809	0.954658	0.953735	0.952742	0.979311
PC1	0.948942	0.94851	0.956621	0.981253	0.950228	0.979559	0.950946	0.951063	0.950137	0.978548	0.977717	0.959251	0.949566	0.978853	0.97598	0.978696	0.981188	0.950037	0.948632	0.979809	0.981146	0.955651	0.950478	0.950413	0.981057	0.97831	0.978793	0.981505	0.978666	0.948523	0.949379	0.978761	0.98018	0.979629	0.99917	0.949454	0.980045	0.956286	0.949686	0.949801	0.950736	0.948295	0.94927	0.950054	0.949794	0.950226	0.949022	0.949458	0.99994
JSWX25M6	0.950687	0.949575	0.956078	0.977579	0.953364	0.984497	0.952059	0.951808	0.951819	0.983308	0.983472	0.960235	0.953102	0.984332	0.981049	0.984287	0.977598	0.95307	0.950918	0.985262	0.977253	0.956424	0.948531	0.95032	0.977024	0.982908	0.983809	0.979309	0.977137	0.950615	0.952153	0.983982	0.980311	0.978035	0.979309	0.95366	0.983591	0.956992	0.952776	0.952101	0.953492	0.94559	0.953334	0.953346	0.949262	0.953575	0.953083	0.952067	0.979711
FHeJZ44M8	0.951205	0.949828	0.955911	0.977647	0.950031	0.984125	0.952236	0.950992	0.951197	0.982876	0.98352	0.960523	0.950323	0.984042	0.976368	0.984136	0.977564	0.950586	0.950514	0.984692	0.977544	0.955273	0.951947	0.951705	0.977436	0.982327	0.985037	0.979107	0.975723	0.949206	0.95165	0.984182	0.977707	0.977494	0.978873	0.951545	0.983027	0.955748	0.952517	0.951717	0.950995	0.948422	0.950999	0.95239	0.951355	0.952193	0.951787	0.949659	0.979206
GT15	0.99029	0.987414	0.963351	0.950112	0.988293	0.951428	0.98814	0.987428	0.985437	0.951888	0.952863	0.965429	0.988097	0.953571	0.959176	0.951551	0.950052	0.987708	0.987188	0.952639	0.950023	0.963375	0.98947	0.987666	0.949876	0.956465	0.952463	0.952873	0.954744	0.986841	0.987942	0.950233	0.952091	0.954368	0.950991	0.986876	0.951916	0.963454	0.987556	0.988411	0.988352	0.968258	0.987518	0.986479	0.987064	0.988639	0.987456	0.98546	0.9505
BIO5478	0.948947	0.948806	0.956306	0.999709	0.951776	0.979722	0.949646	0.950192	0.949398	0.978659	0.979296	0.958787	0.949843	0.979213	0.97779	0.979831	0.999778	0.948979	0.948041	0.97958	0.999753	0.955486	0.947897	0.948288	0.999121	0.979376	0.979435	0.981444	0.979333	0.947811	0.948337	0.979227	0.980817	0.98057	0.982374	0.948982	0.979111	0.955591	0.950301	0.949911	0.951193	0.947643	0.949144	0.949765	0.948287	0.949524	0.949234	0.94879	0.982465
TPY12-1	0.948066	0.947343	0.955375	0.977483	0.949907	0.977963	0.948855	0.947694	0.949812	0.976532	0.976055	0.957215	0.950154	0.975892	0.975177	0.978406	0.977516	0.948127	0.947252	0.979014	0.977576	0.955013	0.948739	0.947357	0.977324	0.978295	0.975787	0.980489	0.977455	0.948033	0.948099	0.97703	0.981297	0.979211	0.979369	0.948789	0.978417	0.955324	0.947851	0.947974	0.950164	0.947381	0.949302	0.947481	0.948323	0.949089	0.948852	0.948795	0.979599
BG7	0.985605	0.985032	0.96344	0.948248	0.98552	0.952785	0.986187	0.984598	0.981507	0.953873	0.951964	0.964321	0.985333	0.953268	0.957503	0.952628	0.948231	0.985884	0.984275	0.953102	0.948214	0.963459	0.986791	0.985109	0.948109	0.95729	0.952894	0.952418	0.953978	0.985076	0.987946	0.952145	0.951251	0.953315	0.94962	0.983726	0.953357	0.963722	0.986002	0.987238	0.984206	0.967281	0.985665	0.985783	0.986168	0.984246	0.986617	0.984747	0.948323
JDM301	0.965754	0.96336	0.978306	0.958126	0.966112	0.961156	0.966441	0.966756	0.971512	0.961103	0.960643	0.999183	0.965604	0.962602	0.961468	0.960492	0.958129	0.964883	0.964132	0.961978	0.958006	0.978624	0.96501	0.965846	0.95773	0.961174	0.96165	0.960877	0.959656	0.963746	0.965291	0.960905	0.9598	0.960112	0.959375	0.965945	0.961848	0.978949	0.965195	0.965154	0.968106	0.959706	0.964377	0.96415	0.964412	0.965525	0.964742	0.965205	0.959399
FHNFQ45M2	0.950801	0.950852	0.956829	0.980207	0.955226	0.985248	0.954112	0.953149	0.953122	0.984109	0.984794	0.961075	0.952046	0.984659	0.979868	0.984946	0.980236	0.953212	0.952893	0.984998	0.980152	0.957965	0.952802	0.952207	0.980056	0.982927	0.985809	0.980554	0.977974	0.951373	0.952593	0.984925	0.979314	0.979137	0.979418	0.954739	0.984896	0.957927	0.953973	0.952878	0.953896	0.949738	0.952968	0.953839	0.952325	0.953638	0.95377	0.952858	0.979529
FHeJZ28M10	0.98785	0.988895	0.961023	0.947085	0.986782	0.951189	0.987343	0.986569	0.984708	0.953688	0.953334	0.964627	0.988105	0.95255	0.958712	0.952891	0.947077	0.989198	0.988963	0.95181	0.947101	0.962563	0.988004	0.987289	0.947084	0.955808	0.953424	0.950685	0.955321	0.987218	0.988492	0.95228	0.953527	0.952453	0.950672	0.985359	0.949814	0.962958	0.985831	0.987663	0.98693	0.966337	0.98645	0.988544	0.987945	0.98498	0.988342	0.986363	0.950696
Bi-26	0.950543	0.950238	0.956874	0.999665	0.952643	0.979667	0.951051	0.951645	0.951179	0.978116	0.978717	0.959131	0.950575	0.978262	0.977067	0.979708	0.999717	0.949976	0.948925	0.979075	0.999584	0.956143	0.94914	0.949638	0.998941	0.978938	0.979417	0.981118	0.979047	0.949184	0.949698	0.979114	0.980889	0.979822	0.981918	0.95041	0.979158	0.956534	0.950965	0.950963	0.952296	0.948788	0.949944	0.951103	0.949138	0.94984	0.950228	0.950128	0.981765
CCFM756	0.985909	0.985473	0.959906	0.948221	0.985979	0.947117	0.987072	0.983799	0.984119	0.952124	0.950485	0.963683	0.986813	0.952023	0.953583	0.949903	0.948167	0.989336	0.98775	0.952168	0.948159	0.960228	0.98822	0.988094	0.948095	0.952451	0.951114	0.950625	0.952766	0.989616	0.986464	0.947805	0.946977	0.949764	0.9496	0.984107	0.951615	0.960305	0.986884	0.987674	0.986077	0.967635	0.985592	0.987388	0.988717	0.985953	0.989509	0.986438	0.949551
BBMN68	0.987345	0.988157	0.961457	0.947369	0.98743	0.950614	0.987322	0.984647	0.984698	0.95163	0.950623	0.964465	0.984893	0.951574	0.957315	0.951771	0.947328	0.988262	0.988913	0.950874	0.947395	0.959807	0.987861	0.987128	0.947181	0.955294	0.951261	0.949761	0.953819	0.987938	0.986348	0.95064	0.949078	0.952269	0.949877	0.986175	0.948914	0.959916	0.986868	0.98768	0.986283	0.969125	0.98405	0.987262	0.988332	0.986268	0.989186	0.985214	0.949957
YS108R	0.986621	0.987406	0.962395	0.947924	0.984063	0.951655	0.987499	0.98418	0.983603	0.953399	0.952109	0.964349	0.986494	0.953305	0.959076	0.95336	0.947931	0.987268	0.985856	0.953952	0.947885	0.961741	0.987754	0.987102	0.9476	0.955687	0.953921	0.951886	0.954885	0.986309	0.987896	0.951194	0.954227	0.952249	0.949887	0.98534	0.952601	0.962248	0.987177	0.988332	0.986177	0.968122	0.985688	0.986654	0.987694	0.984104	0.987229	0.985947	0.94957
DJO10A	0.986752	0.986458	0.966167	0.949169	0.986906	0.953329	0.987785	0.987222	0.982429	0.952539	0.9534	0.966357	0.985699	0.953872	0.957557	0.951623	0.949201	0.985894	0.984891	0.952164	0.949242	0.965343	0.986954	0.985213	0.94876	0.955455	0.952973	0.952004	0.954552	0.984388	0.986765	0.950841	0.952895	0.953192	0.951116	0.985084	0.952431	0.96546	0.986009	0.985128	0.985746	0.968638	0.985478	0.985563	0.985476	0.985106	0.98562	0.983999	0.949872
NCC2705	0.987554	0.985684	0.966852	0.951136	0.987506	0.954766	0.987319	0.986725	0.983148	0.953662	0.954032	0.967064	0.986585	0.954983	0.959291	0.953414	0.950982	0.986002	0.985742	0.954639	0.951071	0.965097	0.987291	0.985657	0.950767	0.955117	0.953971	0.952742	0.955656	0.984568	0.986879	0.952829	0.954152	0.955281	0.952203	0.985414	0.953267	0.965275	0.986805	0.986053	0.986657	0.96786	0.986144	0.98654	0.986355	0.985408	0.985503	0.984313	0.95191
FGZ17I1M1	0.952566	0.950957	0.956817	0.979543	0.952912	0.984663	0.953071	0.952525	0.952529	0.983933	0.985002	0.961293	0.952044	0.98285	0.980454	0.984667	0.979388	0.952947	0.951941	0.985085	0.97924	0.956025	0.952592	0.952129	0.979266	0.982659	0.98425	0.978727	0.975481	0.950521	0.951752	0.98324	0.979272	0.977432	0.978241	0.955119	0.984612	0.956169	0.953376	0.952194	0.953372	0.948312	0.953508	0.954307	0.95228	0.953991	0.952677	0.95203	0.978577
DSM20211	0.96334	0.960122	0.984312	0.95456	0.963221	0.955606	0.962305	0.963631	0.964039	0.957176	0.955916	0.977475	0.963088	0.956493	0.955732	0.956563	0.954565	0.96104	0.96051	0.957462	0.954456	0.999096	0.962059	0.962038	0.954042	0.956535	0.955757	0.95541	0.954871	0.95903	0.961135	0.954589	0.955685	0.955271	0.953458	0.96111	0.954874	0.999022	0.962073	0.960917	0.962565	0.957618	0.962245	0.961405	0.960306	0.962352	0.960732	0.962239	0.95429
35624	0.98974	0.987983	0.963586	0.950346	0.990011	0.950183	0.989452	0.988504	0.986069	0.953768	0.953269	0.966561	0.988995	0.95494	0.958138	0.952753	0.950345	0.990097	0.989257	0.953538	0.950371	0.96317	0.990484	0.989152	0.949924	0.954006	0.953285	0.953043	0.956165	0.985846	0.98893	0.951199	0.951977	0.953806	0.951707	0.987136	0.953197	0.96349	0.988517	0.989268	0.989874	0.969191	0.987601	0.989367	0.989359	0.988591	0.989402	0.987654	0.950645
ATCC15697	0.948774	0.948869	0.956843	0.981832	0.950112	0.9795	0.951328	0.950466	0.949496	0.979465	0.978161	0.960067	0.949418	0.979052	0.976039	0.978625	0.981779	0.950148	0.948971	0.979246	0.981815	0.957002	0.949753	0.950057	0.982075	0.978057	0.97851	0.981793	0.978818	0.948495	0.949091	0.979247	0.980392	0.979702	0.999434	0.949288	0.979252	0.957516	0.950531	0.949112	0.950585	0.949309	0.949895	0.950198	0.949287	0.949766	0.949688	0.949217	0.99995
MC2	0.949688	0.948543	0.955037	0.978609	0.951437	0.977792	0.950053	0.950706	0.949229	0.976258	0.976875	0.958094	0.949745	0.977641	0.974494	0.978824	0.978648	0.949604	0.946898	0.978256	0.978538	0.955443	0.948183	0.948734	0.978543	0.977041	0.977026	0.980535	0.977254	0.947965	0.948169	0.976977	0.982793	0.978777	0.980109	0.95034	0.976009	0.955749	0.949592	0.950115	0.950907	0.946274	0.950195	0.94943	0.948728	0.950259	0.949671	0.949433	0.980344
FJND16M4	0.949026	0.949192	0.956826	0.999534	0.951847	0.979064	0.950617	0.950052	0.950195	0.977843	0.97892	0.958066	0.949817	0.97854	0.977533	0.979498	0.999679	0.949729	0.948607	0.97842	0.999423	0.955502	0.94846	0.948027	0.998834	0.979253	0.979345	0.981502	0.979169	0.949095	0.948723	0.979206	0.980428	0.979814	0.982068	0.949939	0.979679	0.955747	0.949609	0.95058	0.951937	0.947167	0.949437	0.95035	0.948766	0.949916	0.949685	0.949758	0.982248
BT1	0.955152	0.95203	0.957949	0.979055	0.955728	0.981942	0.95552	0.955029	0.953781	0.982637	0.982947	0.962056	0.955521	0.982653	0.980718	0.983227	0.979011	0.955523	0.954693	0.983084	0.978879	0.957073	0.955524	0.955366	0.978613	0.999933	0.983266	0.9793	0.977063	0.95372	0.954918	0.982455	0.978816	0.977766	0.978607	0.955594	0.983788	0.957238	0.956205	0.955344	0.956825	0.951611	0.954547	0.956167	0.954659	0.956073	0.956314	0.953637	0.978854
CECT7347	0.989086	0.988218	0.964777	0.950907	0.987091	0.952511	0.987364	0.986517	0.984001	0.952772	0.953305	0.96513	0.984296	0.95388	0.956503	0.95281	0.950913	0.985767	0.987271	0.952194	0.951022	0.963731	0.989417	0.986859	0.950603	0.955798	0.952386	0.951539	0.954802	0.985893	0.987146	0.952226	0.952923	0.953216	0.951987	0.985821	0.951173	0.964042	0.986739	0.986696	0.986115	0.968927	0.986512	0.987358	0.986809	0.987188	0.98711	0.984047	0.951702
FGZ19I2M3	0.952285	0.951282	0.956825	0.979482	0.953111	0.984695	0.953354	0.952369	0.952463	0.984329	0.985098	0.962	0.952243	0.983602	0.980846	0.984988	0.979529	0.953258	0.951822	0.985019	0.979287	0.956494	0.952436	0.952178	0.979263	0.983039	0.984694	0.979526	0.976117	0.950544	0.952168	0.983763	0.979656	0.977973	0.978837	0.954766	0.984918	0.956824	0.953201	0.952804	0.953547	0.947831	0.953209	0.953995	0.952072	0.953889	0.952626	0.952071	0.979089
FHeNJZ3M1	0.951512	0.949958	0.956588	0.975232	0.953767	0.981791	0.95343	0.95241	0.95295	0.982954	0.987202	0.960895	0.952043	0.982404	0.978623	0.982445	0.975399	0.953142	0.952669	0.982307	0.975259	0.955288	0.950613	0.951801	0.975414	0.981344	0.982768	0.976651	0.974705	0.9514	0.95393	0.984234	0.977199	0.975743	0.976654	0.954164	0.982065	0.955466	0.953478	0.952803	0.9542	0.946186	0.953447	0.956129	0.950316	0.954138	0.953844	0.952322	0.976445
4	0.949883	0.949218	0.957036	0.980132	0.952088	0.977834	0.951428	0.951687	0.951566	0.977941	0.977391	0.958666	0.950629	0.977722	0.974596	0.978156	0.980313	0.950569	0.949478	0.9787	0.980338	0.955993	0.950741	0.948464	0.980273	0.976521	0.977854	0.980444	0.976681	0.948534	0.95088	0.976497	0.981135	0.979108	0.98029	0.950831	0.978225	0.956388	0.951108	0.950341	0.952913	0.94762	0.951608	0.951131	0.949957	0.951836	0.9511	0.951008	0.980818
2	0.951582	0.947606	0.957529	0.98005	0.952931	0.978338	0.952874	0.952933	0.95259	0.978294	0.978124	0.96019	0.952587	0.978467	0.976222	0.978943	0.980046	0.95304	0.95104	0.979056	0.979776	0.956954	0.951286	0.950863	0.979982	0.978716	0.978525	0.983825	0.979926	0.94836	0.952543	0.979592	0.981965	0.981763	0.981503	0.951335	0.979968	0.957007	0.952207	0.9521	0.954816	0.949417	0.951433	0.952061	0.952924	0.952852	0.951854	0.951998	0.98218
UMA026	0.963706	0.959688	0.988344	0.959038	0.964327	0.958253	0.962052	0.963261	0.962922	0.957198	0.958628	0.977703	0.962607	0.960129	0.958491	0.958721	0.958968	0.960375	0.960692	0.960288	0.959034	0.981657	0.961097	0.961369	0.959024	0.960152	0.959205	0.958833	0.958693	0.958383	0.959989	0.957207	0.959094	0.958546	0.957958	0.962354	0.959664	0.981835	0.962059	0.962698	0.964663	0.958288	0.961356	0.961393	0.959738	0.962007	0.959793	0.96031	0.957692
JSWX9M5	0.97964	0.980175	0.963073	0.961655	0.980998	0.959648	0.982923	0.980202	0.97759	0.960422	0.959427	0.964337	0.979885	0.958516	0.963769	0.958651	0.961639	0.981493	0.980261	0.959901	0.961682	0.961879	0.979486	0.98086	0.961109	0.961356	0.959971	0.960141	0.960242	0.98131	0.980372	0.958863	0.958867	0.9592	0.955432	0.980094	0.958929	0.962032	0.981104	0.981497	0.980869	0.965219	0.979215	0.980593	0.980711	0.979977	0.980389	0.980558	0.95591
[truncated: 41 more columns]

## Sheet: Table S3
Table S3. Specific genes for B. longum subsp. infantis or B. longum subsp. longum
Subspecies	Genes*	Proteins*	Annotation
B. longum subsp. infantis	-	WP_012576475.1	hypothetical protein
B. longum subsp. infantis	BLON_RS00555	WP_012576554.1	urea ABC transporter substrate-binding protein
B. longum subsp. infantis	BLON_RS00560	WP_012576555.1	urea ABC transporter permease subunit UrtB
B. longum subsp. infantis	BLON_RS00565	WP_012576556.1	urea ABC transporter permease subunit UrtC
B. longum subsp. infantis	BLON_RS00570	WP_012576557.1	urea ABC transporter ATP-binding protein UrtD
B. longum subsp. infantis	BLON_RS00575	WP_012576558.1	ATP-binding cassette domain-containing protein
B. longum subsp. infantis	BLON_RS00585	WP_012576560.1	urease subunit gamma
B. longum subsp. infantis	BLON_RS00590	WP_012576561.1	urease subunit alpha
B. longum subsp. infantis	BLON_RS00595	WP_012576562.1	urease accessory protein UreE
B. longum subsp. infantis	BLON_RS00600	WP_012576563.1	urease accessory protein UreF
B. longum subsp. infantis	BLON_RS00605	WP_012576564.1	urease accessory protein UreG
B. longum subsp. infantis	BLON_RS00735	WP_012576590.1	alkaline phosphatase
B. longum subsp. infantis	BLON_RS00920	WP_012576626.1	LacI family transcriptional regulator
B. longum subsp. infantis	BLON_RS00925	WP_012576627.1	HPr family phosphocarrier protein
B. longum subsp. infantis	BLON_RS03100	WP_012577009.1	hypothetical protein
B. longum subsp. infantis	BLON_RS03185	WP_012577025.1	hypothetical protein
B. longum subsp. infantis	BLON_RS03190	WP_012577026.1	DUF2194 domain-containing protein
B. longum subsp. infantis	-	WP_012577027.1	DUF3492 domain-containing protein
B. longum subsp. infantis	BLON_RS03205	WP_012577029.1	spore coat protein CotH
B. longum subsp. infantis	BLON_RS03265	WP_012577041.1	DUF4862 family protein
B. longum subsp. infantis	BLON_RS03270	WP_012577042.1	ROK family protein
B. longum subsp. infantis	BLON_RS03275	WP_012577043.1	N-acetylmannosamine-6-phosphate 2-epimerase
B. longum subsp. infantis	BLON_RS03280	WP_012577044.1	hypothetical protein
B. longum subsp. infantis	BLON_RS03285	WP_012577045.1	ABC transporter substrate-binding protein
B. longum subsp. infantis	BLON_RS03290	WP_012577046.1	ABC transporter permease
B. longum subsp. infantis	BLON_RS03295	WP_012577047.1	dipeptide/oligopeptide/nickel ABC transporter permease/ATP-binding protein
B. longum subsp. infantis	BLON_RS03300	WP_012577048.1	ABC transporter ATP-binding protein
B. longum subsp. infantis	BLON_RS03305	WP_012577049.1	dihydrodipicolinate synthase family protein
B. longum subsp. infantis	BLON_RS04825	WP_012577318.1	lipase
B. longum subsp. infantis	-	WP_012577422.1	hypothetical protein
B. longum subsp. infantis	BLON_RS05450	WP_012577427.1	ATP-binding cassette domain-containing protein
B. longum subsp. infantis	-	WP_012577921.1	translation repressor RelB
B. longum subsp. infantis	-	WP_012578047.1	histidine kinase
B. longum subsp. infantis	-	WP_012578050.1	hypothetical protein
B. longum subsp. infantis	-	WP_012578051.1	ATP-binding cassette domain-containing protein
B. longum subsp. infantis	BLON_RS00580	WP_014484490.1	HoxN/HupN/NixA family nickel/cobalt transporter
B. longum subsp. infantis	BLON_RS03220	WP_014484653.1	GGDEF domain-containing protein
B. longum subsp. infantis	-	WP_014484977.1	type II toxin-antitoxin system PemK/MazF family toxin
B. longum subsp. infantis	BLON_RS03260	WP_041981753.1	FadR family transcriptional regulator
B. longum subsp. infantis	BLON_RS07065	WP_041981941.1	ATP-binding cassette domain-containing protein
B. longum subsp. infantis	BLON_RS03180	WP_113738626.1	NAD(P)-dependent oxidoreductase
B. longum subsp. longum	BL_RS06895	WP_007051756.1	Lrp/AsnC family transcriptional regulator
B. longum subsp. longum	BL_RS02700	WP_011068167.1	dihydrodipicolinate reductase
B. longum subsp. longum	BL_RS08225	WP_007053796.1	CapA family protein
B. longum subsp. longum	BL_RS00320	WP_161788212.1	L,D-transpeptidase
B. longum subsp. longum	BL_RS00270	WP_007054011.1	hypothetical protein
B. longum subsp. longum	BL_RS02745	WP_050496080.1	LacI family transcriptional regulator
B. longum subsp. longum	BL_RS02885	WP_007052144.1	L,D-transpeptidase family protein
B. longum subsp. longum	BL_RS08715	WP_007052362.1	branched-chain amino acid permease
B. longum subsp. longum	BL_RS01540	WP_007054367.1	amidohydrolase family protein
B. longum subsp. longum	BL_RS02720	WP_007052176.1	hypothetical protein
*B. longum subsp. infantis ATCC15697 and B. longum subsp. longum NCC2705 were taken as the reference genome of each subspeices, respectively

## Sheet: Table S4
Table S4. CRISPR-Cas systems in B. longum
Subspecies	Strain	subtypes	CRISPR_Length	Consensus_Repeat（5'-3'）	Repeat_Length	Spacers_Nb	cas1	cas3	cas9
B. longum subsp. longum	379	None		None
B. longum subsp. longum	35624	I-C	10829	GTCGCACCCCACTGGGGTGCGTGGATTGAAAT	32	163	Y	Y
B. longum subsp. longum	105-A	II-C	2154	CAAGCTTATCAAGAAGGGTGAATGCTAATTCCCAGC	36	33	Y		Y
B. longum subsp. longum	157F	None		None
B. longum subsp. longum	17-1B	I-U	3138	CTTGCATACGTCAAAACGTATGCACTTCATTGAGGA	36	43	Y
B. longum subsp. longum	35B	II-C	740	CAAGCTTATCAAGAAGGGTGAATGCTAATTCCCAGC	36	11	Y		Y
B. longum subsp. longum	AF05-2	None		None
B. longum subsp. longum	AH1206	None		None
B. longum subsp. longum	APC1480	I-E	699	ATCTACCCCGCACACGCGGGGATAAACC	28	11
B. longum subsp. longum	ATCC55813	None		None
B. longum subsp. longum	BAMA-B05	None		None
B. longum subsp. longum	BBMN68	I-E	1677	GTTTGCCCCGCATGCGCGGGGATGATCCG	29	26	Y	Y
B. longum subsp. longum	BG7	II-C	2154	CAAGCTTATCAAGAAGGGTGAATGCTAATTCCCAGC	36	33	Y		Y
B. longum subsp. longum	C1A13	None		None
B. longum subsp. longum	C6A3	I-U	7977	CTTGCATACGTCAAAACGTATGCACTTCATTGAGGA	36	110	Y
B. longum subsp. longum	CCFM685	None		None
B. longum subsp. longum	CCFM686	II-C	8189	CAAGCTTATCAAGAAGGGTGAATGCTAATTCCCAGC	36	127	Y		Y
B. longum subsp. longum	CCFM752	II-C	6518	CAAGCTTATCAAGAAGGGTGAATGCTAATTCCCAGC	36	101	Y		Y
B. longum subsp. longum	CCFM756	I-C	19354	GTCGCACCCCACTGGGGTGCGTGGATTGAAAT	32	291	Y	Y
B. longum subsp. longum	CCFM762	I-C	19666	GTCGCACCCCACTGGGGTGCGTGGATTGAAAT	32	297	Y	Y
B. longum subsp. longum	CECT7347	II-C	2410	CAAGCTTATCAAGAAGGGTGAATGCTAATTCCCAGC	36	37	Y		Y
B. longum subsp. longum	DJO10A	II-C	2733	CAAGCTTATCAAGAAGGGTGAATGCTAATTCCCAGC	36	42	Y		Y
B. longum subsp. longum	FGXBM14M6	None		None
B. longum subsp. longum	FHeJZ25M6	I-U	3837	CTTGCATACGTCAAAACGTATGCACTTCATTGAGGA	36	53	Y
B. longum subsp. longum	FHeJZ28M10	I-E	12535	GTTTGCCCCGCATGCGCGGGGATGATCCG	29	201	Y	Y
B. longum subsp. longum	FHuBZX17M2	I-E	583	GTTTGCCCCGCACGCGCGGGGATGATCCGGCGTCG	35	9	Y	Y
B. longum subsp. longum	FSCREG2M33	II-C	5114	CAAGCTTATCAAGAAGGGTGAATGCTAATTCCCAGC	36	79	Y		Y
B. longum subsp. longum	FZXDX6M32	II-C	6652	CAAGCTTATCAAGAAGGGTGAATGCTAATTCCCAGC	36	103	Y		Y
B. longum subsp. longum	GT15	None		None
B. longum subsp. longum	GX17A9	II-C	5943	CAAGCTTATCAAGAAGGGTGAATGCTAATTCCCAGC	36	92	Y		Y
B. longum subsp. longum	HUB3617	None		None
B. longum subsp. longum	JSWX9M5	None		None
B. longum subsp. longum	M120R013	I-E		None			Y	Y
B. longum subsp. longum	M2CF0114	I-E	23299	GTTGGCCCCGCACGAGCGGGGATGATCCG	29	381	Y	Y
B. longum subsp. longum	MC-42	I-E	8608	GTTTGCCCCGCATGCGCGGGGATGATCCG	29	135	Y	Y
B. longum subsp. longum	NCC2705	None		None
B. longum subsp. longum	RG23	I-C	4489	GTCGCACCCCACTGGGGTGCGTGGATTGAAAT	32	67	Y	Y
B. longum subsp. longum	RG41	None		None
B. longum subsp. longum	UMB0788	II-C	420	CAAGCTTATCAAGAAGGGTGAATGCTAATTCCCAGC	36	6	Y		Y
B. longum subsp. longum	YS108R	None		None
B. longum subsp. infantis	2	I-C	5958	GTCGCACCCCTCACGGGGTGCGTGGATTGAAAT	33	88	Y	Y
B. longum subsp. infantis	4	I-C	1119	CCCCTCACGGGGTGCGTGGATTGAAAT	27	16	Y	Y
B. longum subsp. infantis	6	None		None
B. longum subsp. infantis	1888B	I-C	3799	GTCGCACCCCTCACGGGGTGCGTGGATTGAAAT	33	56	Y	Y
B. longum subsp. infantis	ATCC15697	None		None
B. longum subsp. infantis	Bi-26	I-E	4176	GTTTGCCCCGCACGCGCGGGGATGATCCG	29	68	Y	Y
B. longum subsp. infantis	Bifido_04	None		None
B. longum subsp. infantis	BI-G201	I-E	4176	GTTTGCCCCGCACGCGCGGGGATGATCCG	29	68	Y	Y
B. longum subsp. infantis	BIO5478	I-E	4176	GTTTGCCCCGCACGCGCGGGGATGATCCG	29	68	Y	Y
B. longum subsp. infantis	BT1	I-C	3799	GTCGCACCCCTCACGGGGTGCGTGGATTGAAAT	33	56	Y	Y
B. longum subsp. infantis	EK3	I-E	4176	GTTTGCCCCGCACGCGCGGGGATGATCCG	29	68	Y	Y
B. longum subsp. infantis	FGZ17I1M1	None		None
B. longum subsp. infantis	FGZ19I1M3	None		None
B. longum subsp. infantis	FGZ19I2M3	None		None
B. longum subsp. infantis	FGZ23I1M2	None		None
B. longum subsp. infantis	FHeJZ44M8	I-C	5029	GTCGCACCCCTCACGGGGTGCGTGGATTGAAAT	33	74	Y	Y
B. longum subsp. infantis	FHeNJZ3M1	I-E	11313	GTTTGCCCCGCACGCGCGGGGATGATCCG	29	185	Y
B. longum subsp. infantis	FHNFQ45M2	I-E	1064	ATCTACCCCGCACACGCGGGGATAAACC	28	17	Y
B. longum subsp. infantis	FHuNCS6M8	I-E	821	GTTTGCCCCGCACGCGCGGGGATGATCCG	29	13	Y	Y
B. longum subsp. infantis	FJND16M4	I-E	760	GTTTGCCCCGCACGCGCGGGGATGATCCG	29	12	Y	Y
B. longum subsp. infantis	FJND2M2	I-E	4666	GTTTGCCCCGCACGCGCGGGGATGATCCG	29	76	Y	Y
B. longum subsp. infantis	FJSYZ1M3	I-C	10598	GTCGCACCCCTCACGGGGTGCGTGGATTGAAAT	33	157	Y	Y
B. longum subsp. infantis	FZJJH13M4	None		None
B. longum subsp. infantis	HeNJZ8M1	I-C	434	GTCGCACCCCTCACGGGGTGCGTGGATTGAAAT	33	6	Y	Y
B. longum subsp. infantis	IN-07	I-C	4082	GTCGCACCCCTCACGGGGTGCGTGGATTGAAAT	33	60	Y	Y
B. longum subsp. infantis	IN-F29	I-C	5007	GTCGCACCCCTCACGGGGTGCGTGGATTGAAAT	33	74	Y	Y
B. longum subsp. infantis	JSSZ7M7	I-E	456	AGTTTGCCCCGCACGCGCGGGGATGATCCG	30	7	Y	Y
B. longum subsp. infantis	JSWX23M3	I-E	4420	GTTTGCCCCGCACGCGCGGGGATGATCCG	29	72	Y	Y
B. longum subsp. infantis	JSWX25M6	I-E	7531	GTTTGCCCCGCACGCGCGGGGATGATCCG	29	123	Y	Y
B. longum subsp. infantis	JSWX3M1	None		None
B. longum subsp. infantis	JSWX6M2	None		None
B. longum subsp. infantis	LH23	I-C	1853	GTCGCACCCCTCACGGGGTGCGTGGATTGAAAT	33	27	Y	Y
B. longum subsp. infantis	LH665	None		None
B. longum subsp. infantis	M203F0227	None		None
B. longum subsp. infantis	MC2	I-E	2938	GTTTGCCCCGCACGCGCGGGGATGATCCG	29	46	Y	Y
B. longum subsp. infantis	NCTC13219	None		None
B. longum subsp. infantis	PC1	None		None
B. longum subsp. infantis	SDZC2M4	None		None
B. longum subsp. infantis	TPY12-1	None		None
B. longum subsp. infantis	UBBI-01	I-E	4296	GTTTGCCCCGCACGCGCGGGGATGATCCG	29	70	Y	Y

## Sheet: Table S5
Table S5. Predicted prophages in B. longum
Subspecies	Strain	prophage number	Intact (score > 90)	Questionable (score 70-90)	Incomplete (score < 70)
B. longum subsp. longum	379	3			3
B. longum subsp. longum	35624	1			1
B. longum subsp. longum	105-A	6			6
B. longum subsp. longum	157F	1			1
B. longum subsp. longum	17-1B	2			2
B. longum subsp. longum	35B	1			1
B. longum subsp. longum	AF05-2	1			1
B. longum subsp. longum	AH1206	2			2
B. longum subsp. longum	APC1480	2	1		1
B. longum subsp. longum	ATCC55813	4			4
B. longum subsp. longum	BAMA-B05	2			2
B. longum subsp. longum	BBMN68	6			6
B. longum subsp. longum	BG7	1			1
B. longum subsp. longum	C1A13	3	1		2
B. longum subsp. longum	C6A3	1			1
B. longum subsp. longum	CCFM685	1			1
B. longum subsp. longum	CCFM686	4			4
B. longum subsp. longum	CCFM752	4			4
B. longum subsp. longum	CCFM756	1			1
B. longum subsp. longum	CCFM762	2			2
B. longum subsp. longum	CECT7347	2			2
B. longum subsp. longum	DJO10A	1			1
B. longum subsp. longum	FGXBM14M6	4			4
B. longum subsp. longum	FHeJZ25M6	1			1
B. longum subsp. longum	FHeJZ28M10	1			1
B. longum subsp. longum	FHuBZX17M2	1			1
B. longum subsp. longum	FSCREG2M33	1			1
B. longum subsp. longum	FZXDX6M32	4			4
B. longum subsp. longum	GT15	5			5
B. longum subsp. longum	GX17A9	3			3
B. longum subsp. longum	HUB3617	3			3
B. longum subsp. longum	JSWX9M5	1			1
B. longum subsp. longum	M120R013	2			2
B. longum subsp. longum	M2CF0114	1			1
B. longum subsp. longum	MC-42	2			2
B. longum subsp. longum	NCC2705	1			1
B. longum subsp. longum	RG23	4			4
B. longum subsp. longum	RG41	1			1
B. longum subsp. longum	UMB0788	4		1	3
B. longum subsp. longum	YS108R	3			3
B. longum subsp. infantis	2	3			3
B. longum subsp. infantis	4	2			2
B. longum subsp. infantis	6	3			3
B. longum subsp. infantis	1888B	3			3
B. longum subsp. infantis	ATCC15697	3			3
B. longum subsp. infantis	Bi-26	1			1
B. longum subsp. infantis	Bifido_04	3			3
B. longum subsp. infantis	BI-G201	1			1
B. longum subsp. infantis	BIO5478	1			1
B. longum subsp. infantis	BT1	3			3
B. longum subsp. infantis	EK3	1			1
B. longum subsp. infantis	FGZ17I1M1	4			4
B. longum subsp. infantis	FGZ19I1M3	3			3
B. longum subsp. infantis	FGZ19I2M3	4			4
B. longum subsp. infantis	FGZ23I1M2	4			4
B. longum subsp. infantis	FHeJZ44M8	1			1
B. longum subsp. infantis	FHeNJZ3M1	3			3
B. longum subsp. infantis	FHNFQ45M2	1			1
B. longum subsp. infantis	FHuNCS6M8	1			1
B. longum subsp. infantis	FJND16M4	1			1
B. longum subsp. infantis	FJND2M2	2			2
B. longum subsp. infantis	FJSYZ1M3	2			2
B. longum subsp. infantis	FZJJH13M4	3			3
B. longum subsp. infantis	HeNJZ8M1	4			4
B. longum subsp. infantis	IN-07	3		1	2
B. longum subsp. infantis	IN-F29	1			1
B. longum subsp. infantis	JSSZ7M7	3			3
B. longum subsp. infantis	JSWX23M3	1			1
B. longum subsp. infantis	JSWX25M6	2			2
B. longum subsp. infantis	JSWX3M1	2			2
B. longum subsp. infantis	JSWX6M2	3			3
B. longum subsp. infantis	LH23	3			3
B. longum subsp. infantis	LH665	5		1	4
B. longum subsp. infantis	M203F0227	7			7
B. longum subsp. infantis	MC2	1		1
B. longum subsp. infantis	NCTC13219	3			3
B. longum subsp. infantis	PC1	3			3
B. longum subsp. infantis	SDZC2M4	1			1
B. longum subsp. infantis	TPY12-1	3			3
B. longum subsp. infantis	UBBI-01	5			5
